# Supplementary material for: Examining systemic differences in mortality after hip repair: a comparative analysis of 30- and 180-day adjusted mortality rates in five health systems
Source: Eur J Public Health. 2025 Jun 26;35(5):855–61. doi: 10.1093/eurpub/ckaf074 (PMC12529295; doi:10.1093/eurpub/ckaf074)
Supplement: ckaf074_Supplementary_Data [file ckaf074_supplementary_data.zip]

Archive with 3 entries (2 files):
- ckaf074_Supplementary_Data/
- ckaf074_Supplementary_Data/ejph-2025-02-om-0094-File005.docx
- ckaf074_Supplementary_Data/ejph-2025-02-om-0094-File006.pdf
